# Supplementary material for: Beyond the Salad: Evaluating the Availability and Healthfulness of Foods Containing Fruits and Vegetables at Convenience Stores
Source: Nutrients. 2026 Mar 25;18(7):1049. doi: 10.3390/nu18071049 (PMC13074773; doi:10.3390/nu18071049)
Supplement: Supplementary file 1 [file nutrients-18-01049-s001.zip]

Archive with 1 entries (1 files):
- nutrients-4155910-supplementary.pdf
